# Supplementary material for: Antiviral Activity of Micafungin and Its Derivatives against SARS-CoV-2 RNA Replication
Source: Viruses. 2023 Feb 6;15(2):452. doi: 10.3390/v15020452 (PMC9958940; doi:10.3390/v15020452)
Supplement: Supplementary file 1 [file viruses-15-00452-s001.zip]

Archive with 1 entries (1 files):
- viruses-2138775-supplementary.pdf
